# Supplementary material for: Regulation of Satiety by Bdnf-e2-Expressing Neurons through TrkB Activation in Ventromedial Hypothalamus
Source: Biomolecules. 2023 May 11;13(5):822. doi: 10.3390/biom13050822 (PMC10216274; doi:10.3390/biom13050822)
Supplement: Supplementary file 1 [file biomolecules-13-00822-s001.zip]

Archive with 1 entries (1 files):
- biomolecules-2334514-supplementary.pdf
